# Supplementary material for: Taming the pandemic? The importance of homemade plant-based foods and beverages as community responses to COVID-19
Source: J Ethnobiol Ethnomed. 2020 Dec 9;16:75. doi: 10.1186/s13002-020-00426-9 (PMC7724619; doi:10.1186/s13002-020-00426-9)
Supplement: Supplementary file 1 — Additional file 1. Details on the methods and questions used in each case study, and primary and secondary sources of information. [file 13002_2020_426_MOESM1_ESM.xlsx]

## Sheet: Sheet1
Additional file 1. Details on the methods and questions used in each case study, and primary and secondary sources of information
Country, city or region	Data gathering methods	# of people interviewed or internet posts	primary sources	Questions asked	Secondary sources
Jamaica	rapid preliminary inquiry, snowball sampling (contacted persons inquire further within their own social networks)	17	phone (WhatsApp), Facebook Pages and Messenger, or email	1) Do you use home-made foods or teas to prevent or treat the Coronavirus?; 2) If yes, which foods or teas?; 3) How did you learn that these foods or teas are useful for treating the Coronavirus?	major newspapers, including the Gleaner and the Observer, and home videos posted on YouTube. Gleaner article: http://jamaica-gleaner.com/article/news/20200504/turn-herbs-maroons-claim-have-cure-covid-19; Observer article: http://www.jamaicaobserver.com/front-page/herb-man-touts-jamaican-claims-plant-medicine-can-stand-up-to-deadly-disease_195246?profile=1606; Jamaica Star article: http://jamaica-…
New York City (Caribbean community)	rapid preliminary inquiry, snowball sampling (contacted persons inquire further within their own social networks)	14	phone (WhatsApp), Facebook Messenger, or email	1) Do you use home-made foods or teas to prevent or treat the Coronavirus?; 2) If yes, which foods or teas?; 3) How did you learn that these foods or teas are useful for treating the Coronavirus?	major newspapers, including the Guardian, and home videos posted on Facebook. The Guardian article: https://www.theguardian.com/lifeandstyle/2020/may/26/home-remedies-dominicans-coronavirus-new-york; Gleaner article: http://jamaica-gleaner.com/article/lead-stories/20200323/covid-nightmare-jamaican-healthcare-worker-new-york-rebounds
Madrid	rapid preliminary inquiry	13	phone, email (only one)	1) Do you use home-made foods or teas to prevent or treat the Coronavirus?; 2) If yes, which foods or teas?; 3) How did you learn that these healthy foods or teas are useful for treating Coronavirus symptoms?	newspapers, online search
Georgia	rapid preliminary inquiry	18	phone, Facebook Messenger, or email	1) Do you use home-made foods or teas to prevent or treat the Coronavirus?; 2) If yes, which foods or teas?; 3) How did you learn that these foods or teas are useful for treating the Coronavirus?	major newspapers.
Bolivia	rapid preliminary inquiry	25	phone, Facebook Messenger, or email	1) Do you use home-made foods or teas to prevent or treat the Coronavirus?; 2) If yes, which foods or teas?; 3) How did you learn that these foods or teas are useful for treating the Coronavirus?	major newspapers, e.g.: https://www.paginasiete.bo/miradas/2020/7/23/las-plantas-ancestrales-para-combatir-el-coronavirus-262137.html; https://www.efe.com/efe/america/sociedad/el-uso-ancestral-de-plantas-medicinales-se-refuerza-en-bolivia-ante-la-covid-19/20000013-4229410; Ministerio de Salud: https://www.minsalud.gob.bo/4453-vecinos-de-el-alto-reciben-kits-de-plantas-medicinales-para-fortalecer-…
South Africa	rapid preliminary inquiry	10	phone	1) Do you use any foods or teas to prevent or treat COVID-19?; 2) If yes, which foods or teas?
Milan, Italy	rapid preliminary inquiry	12	phone or email	1) What are the foods and beverages you consider beneficial and/or curative?; 2) Do you think that the consumption of some of these products can prevent the risk of COVID-19 infection?; 3) During the lockdown, did you consume other foods and drinks that you did not use before?; 4) Do you think they can help prevent contagion of COVID-19?; 5) How did you learn that these foods or teas are useful f…	major newspapers, online search
Khyber Pakhtunkhwa, NW Pakistan	rapid preliminary inquiry and personal observation	20	Mobile Phone, Whatsapp, Facebook and emails	1) Have you added any extra item to your normal cuisine during COVID-19?; 2) If yes then name that item?; 3) What recipe do you use for that particular item? 4) What specific dose and timing for such usage of plants/plant parts did you adapt? 5) what do you believe the mentioned item was used historically for?	Discussion with fruits and vegetable sellers and herbs practitioners (Tabibs)
Romania, Transylvania	rapid preliminary inquiry and personal observation	11	phone or direct contact (for close relatives)	1) Do you use home-made foods or teas (medicinal plants) to prevent or treat the Coronavirus (colds)?; 2) If yes, which foods or teas?; 3) And how did you learn that these foods or teas are useful for treating the Coronavirus?	media, local knowledge (plants used to treat colds and their simptoms)
Rio de Janeiro, Brazil	rapid preliminary inquiry	10	phone, Whatsapp, or email	1) Do you use plants to treat Covid 19 or to prevent it?; 2) For which symptoms?; 3) What form of preparation?	scientific papers and websites
Eastern Turkey	rapid preliminary inquiry	17	phone, Whatsapp video call, Whatsapp massenger, email	1) Do you use any edible plants for medicinal purposes?; 2) Which of them do you use as immune system enhancers?; 3) Do you think which of them should be used to prevent or treat COVID-19 and its symptoms?; 4) How do you use these plants?	local pharmacists, herbalists and newspapers.
Rural South-Central Appalachia, USA	rapid preliminary inquiry and personal observation	46	emails, Facebook, phone and in-person conversations	1) Do you use specific foods or teas to help prevent or treat COVID-19, to prevent/alleviate symptoms?; 2) If so, explain more about what is used and very briefly how it is prepared; 3) How did you learn that these are useful for treating COVID-19 or other viral infections?	News Outlet Article: Ward, Beth (May 2020), Your Pandemic-era Sourdough Starters and Victory Gardens Never Went Away in Appalachia. "100 Days in Appalachia" https://www.100daysinappalachia.com/2020/05/your-nostalgic-sourdough-starter-and-victory-garden-never-went-away-in-appalachia/
Belarus	content analysis, convenience-based approach	98	Discussion tracks in social media and news portals	no specific questions asked, analyzed existing discussions and forums	For more details see Appendix 3
Poland	content analysis, convenience-based approach	123	Discussion tracks in social media and news portals	no specific questions asked, analyzed existing discussions and forums	For more details see Appendix 3
Lithuania	content analysis, convenience-based approach	71	Discussion tracks in social media and news portals	no specific questions asked, analyzed existing discussions and forums	For more details see Appendix 3
Wuhan, China	rapid preliminary inquiry	28	Social App Wechat	1) Do you use any home remedy or healthy food or beverages to prevent or treat COVID-19?; 2) Which ones did you use?	Message ‘Moments’ of Wechat shared by all 1095 social contacts; China news agencies website Xinhua News, NetEase and People’s Daily
Cambodia	rapid preliminary inquiry and personal observation	19	Direct contact	1) If you were infected with COVID-19 would you use Traditional Khmer Medicine or Western Biomedicine? Why?; 2) What would be some of the Traditional Khmer Medicine remedies that you would use?	Major Cambodian newspapers (https://www.khmertimeskh.com/), local flora taxonomies, Facebook advertisements for traditional khmer medicine, personal conversations with research assistants
