# Supplementary material for: Taming the pandemic? The importance of homemade plant-based foods and beverages as community responses to COVID-19
Source: J Ethnobiol Ethnomed. 2020 Dec 9;16:75. doi: 10.1186/s13002-020-00426-9 (PMC7724619; doi:10.1186/s13002-020-00426-9)
Supplement: Supplementary file 3 — Additional file 3. Overview of plant taxa reported in all case studies by country, region or city. [file 13002_2020_426_MOESM3_ESM.xlsx]

## Sheet: Sheet1
Additional file 3. Overview of plant species reported in all case studies by country, region or city
Country, region or city	Botanical name	Plant family	Local name(s)	English common name	Preparation	Use	# people referring to specific use	# people interviewed in the sample	RI (Relative Importance)
Belarus	Allium cepa L.	Amaryllidaceae	лук	Onion	drops, eaten fresh, in salads	Prevention, healthy food	30	98	0.306122
Belarus	Allium sativum L.	Amaryllidaceae	чеснок	Garlic	eaten fresh, in salads	Prevention	21	98	0.214286
Belarus	Allium ursinum L.	Amaryllidaceae	черемша	wild garlic, ramsons	eaten fresh, in salads	Prevention	3	98	0.0306122
Belarus	Armoracia rusticana Gaertn. et al.	Brassicaceae	хрен	Horseradish	eaten fresh, in salads	Prevention, healthy food	2	98	0.0204082
Belarus	Brassica oleracea L.	Brassicaceae	капуста	Cabbage	fermented	Prevention, healthy food	11	98	0.112245
Belarus	Citrus limon (L.) Osbeck	Rutaceae	лимон	lemon	tea, juice, eaten fresh	Prevention	47	98	0.479592
Belarus	Curcuma longa L.	Zingiberaceae	куркума	Turmeric	tea	Prevention	5	98	0.0510204
Belarus	Malus domestica Borkh.	Rosaceae	яблоко	Apple	vinegar, eaten fresh	Prevention	21	98	0.214286
Belarus	Melissa officinalis L.	Lamiaceae	мелисса	Melissa	tea	Prevention	7	98	0.0714286
Belarus	Mentha spp.	Lamiaceae	мята	Mint	tea	Prevention	7	98	0.0714286
Belarus	Piper nigrum L.	Piperaceae	перец	Pepper	mixed with vodka, drunk	Prevention and treatment	11	98	0.112245
Belarus	Ribes nigrum L.	Grossulariaceae	смородина	Black currant	tea	Prevention and treatment	4	98	0.0408163
Belarus	Rosmarinus officinalis L.	Lamiaceae	розмарин	Rosemary	tea	Prevention	1	98	0.0102041
Belarus	Rubus idaeus L.	Rosaceae	малина	Raspberry	raw jam, compote, kissel	Prevention	9	98	0.0918367
Belarus	Rubus idaeus L.	Rosaceae	малинник		tea from twigs	Prevention and treatment	4	98	0.0408163
Belarus	Vaccinium oxycoccos L.	Ericaceae	клюква	Cranberry	mors	Prevention	27	98	0.27551
Belarus	Vaccinium vitis-idaea L.	Ericaceae	брусника	Lingonberry	compote	Prevention	10	98	0.102041
Belarus	Zingiber officinale Roscoe	Zingiberaceae	имбирь	Ginger	eaten fresh, tea	Prevention	56	98	0.571429
Bolivia	Achyrocline alata (Kunth.) DC	Asteraceae	Vira Vira		Tea and vapor bath	prevention and treatment	12	25	0.48
Bolivia	Allium cepa L.	Amaryllidaceae	Cebolla	Onion	Eaten	prevention and treatment	24	25	0.96
Bolivia	Allium sativum L.	Amaryllidaceae	Ajo	Garlic	Eaten	prevention and treatment	15	25	0.6
Bolivia	Citrus spp.	Rutaceae	Limón	Lemon	Juice	prevention and treatment	23	25	0.92
Bolivia	Cupressus sargentii Jeps.	Cupressaceae	Ciprés	Cypress	Vapor bath	prevention and treatment	3	25	0.12
Bolivia	Curcuma longa L.	Zingiberaceae	Palillo, Guisador, Curcuma	Turmeric	Eaten	prevention and treatment	18	25	0.72
Bolivia	Cymbopogon citratus (DC.) Stapf	Poaceae	Hierba Luisa	Lemongrass	Tea	prevention and treatment	5	25	0.2
Bolivia	Eucalyptus globulus Labill.	Myrtaceae	Eucalipto	Eucalyptus	Tea and vapor bath	prevention and treatment	17	25	0.68
Bolivia	Matricaria chamomilla L.	Asteraceae	Manzanilla	Chamomille	Tea	prevention and treatment	14	25	0.56
Bolivia	Oxalis tuberosa Molina	Oxalidaceae	Oca	Oca	Tuber eaten	prevention and treatment	8	25	0.32
Bolivia	Zingiber officinale Roscoe	Zingiberaceae	Jengibre	Ginger	Tea	prevention and treatment	14	25	0.56
Cambodia	Allium sativum L.	Amaryllidaceae	kthum	garlic	in traditional soups or boiled as a decoction	prevention and treatment	3	19	0.157895
Cambodia	Capsicum annuum L.	Solanaceae	mahtheh	bird eye chili	in any meal	prevention and treatment	3	19	0.157895
Cambodia	Citrus limon (L.) Osbeck	Rutaceae	koh chmaah	lemon	in any meal, decoction, tea	prevention and treatment	1	19	0.0526316
Cambodia	Kaempferia parviflora Wall. ex Baker	Zingiberaceae	kchiey khmao	black ginger	in traditional soups/stir-fry or as tea	prevention and treatment	5	19	0.263158
Cambodia	Zingiber officinale Roscoe	Zingiberaceae	kchiey	ginger	in traditional soups/stir-fry or as tea	prevention and treatment	5	19	0.263158
Eastern Turkey	Alcea spp.	Malvaceae	Huri, Hüri, Hatmi	Marsh-mallow	tea	to treat symptoms like shortness of breath and cough	14	17	0.823529
Eastern Turkey	Allium spp.	Amaryllidaceae	Sirik, Sirim, Sirmo	-	cooked or raw	increase immune defences	4	17	0.235294
Eastern Turkey	Althaea spp.	Malvaceae	Huri, Hüri, Hatmi	Marsh-mallow	tea	to treat symptoms like shortness of breath and cough	13	17	0.764706
Eastern Turkey	Anchusa spp.	Boraginaceae	Gûriz, Mijok, Sormuk	-	cooked or raw	increase immune defences	2	17	0.117647
Eastern Turkey	Celtis tournefortii Lam.	Cannabaceae	Gengeres, Taav, Taew, Tavu	Oriental hackberry	Fruits are fried, crushed and powdered, and prepared in a mixture with honey or molasses	as immunity booster	4	17	0.235294
Eastern Turkey	Glycyrrhiza glabra L.	Fabaceae	Meyan, Miyan, Sûs, Sus	Licorice	cold beverage	increase immune defences	11	17	0.647059
Eastern Turkey	Mentha spp.	Lamiaceae	Nınha, Pung	Mint	tea	to treat or prevent common respiratory symptoms of any flu	12	17	0.705882
Eastern Turkey	Origanum spp.	Lamiaceae	Kekik, Rehana rebel, Ruhan	Oregano	tea	to treat or prevent common respiratory symptoms of any flu	7	17	0.411765
Eastern Turkey	Rosa canina L.	Rosaceae	Kuşburnu, Şilan	Wild rose	tea	to treat or prevent common respiratory symptoms, increase immune defences	10	17	0.588235
Eastern Turkey	Salvia multicaulis Vahl	Lamiaceae	Giya çaye, Reyhan, Rihan	-	tea	to treat or prevent common respiratory symptoms of any flu	7	17	0.411765
Eastern Turkey	Thymbra spp.	Lamiaceae	Cahter, Catir, Kekik, Zahter	Thymbra	tea	to treat or prevent common respiratory symptoms of any flu	7	17	0.411765
Eastern Turkey	Thymus spp.	Lamiaceae	Cahter, Catir, Kekik, Zahter	Thyme	tea	to treat or prevent common respiratory symptoms of any flu	5	17	0.294118
Eastern Turkey	Tilia spp.	Malvaceae	Ihlamur	Linden	tea	to treat symptoms like shortness of breath and cough	12	17	0.705882
Georgia	Allium cepa L.	Amaryllidaceae	khakhvi	Onion	Syrup	prevention and treatment	10	18	0.555556
Georgia	Artemisia absinthium L.	Asteraceae	abzinda	Wormwood	Tea	prevention and treatment	15	18	0.833333
Georgia	Capsicum annuum L.	Solanaceae	ts'its'ak'a	Chilli	Syrup	prevention and treatment	11	18	0.611111
Georgia	Inula helenium L.	Asteraceae	kulmukho	Elcampane, Elf Dock	Tea	prevention and treatment	13	18	0.722222
Georgia	Matricaria chamomilla L.	Asteraceae	gvirila	Chamomille	Tea	prevention and treatment	13	18	0.722222
Georgia	Pinus sylvestris var. hamata Steven	Pinaceae	phich’vi	Koch´s Pine	Syrup	prevention and treatment	16	18	0.888889
Georgia	Tanacetum parthenifolium (Willd.) Sch.Bip.	Asteraceae	gvirila	Pyrethrum	Tea	prevention and treatment	5	18	0.277778
Georgia	Raphanus raphanistrum subsp. sativus (L.) Domin	Brassicaceae	tvis bolok'i	Raddish	Syrup	prevention and treatment	16	18	0.888889
Georgia	Rhododendron caucasicum Pall.	Ericaceae	dek'a	Caucasian Rhododendron	Tea	prevention and treatment	5	18	0.277778
Georgia	Rosa spinosissima L.	Rosaceae	ahavi ask’ili	Caucasian Rose	Tea	prevention and treatment	9	18	0.5
Georgia	Salvia verticillata L.	Lamiaceae	dajira	Sage	Tea	prevention and treatment	7	18	0.388889
Georgia	Sambucus ebulus L.	Viburnaceae	ants'li	Danewort	Tea	prevention and treatment	13	18	0.722222
Georgia	Tussilago farfara L.	Asteraceae	virist'erpa	Coltsfoot	Tea	prevention and treatment	12	18	0.666667
Georgia	Viburnum opulus L.	Viburnaceae	dzakhveli	Guelder rose	Tea	prevention and treatment	2	18	0.111111
Jamaica	Allium sativum L.	Amaryllidaceae	garlic	garlic	eat raw, condiment in meals, garlic tea	prevention, bolster the immune system, ward off illnesses in general, for cold or flu-like symptoms	4	17	0.235294
Jamaica	Aloe vera (L.) Burm.f.	Asphodelaceae	sinkle bible	aloe, aloe vera	bitter raw gel is swallowed	prevention, bitter taste, cleanses the body	1	17	0.0588235
Jamaica	Alysicarpus vaginalis (L.) DC.	Fabaceae	medina	alyce clover	tea of aerial parts	prevention, strengthens the body	1	17	0.0588235
Jamaica	Amaranthus spp.	Amaranthaceae	wild callaloo	leaf amaranth	steam the leaves and eat	prevention, vitamins, boosts the immune system, gives strength to fight	1	17	0.0588235
Jamaica	Ananas comosus (L.) Merr.	Bromeliaceae	pine	pineapple	eat fruit, homemade fruit juice	prevention, healthy eating, getting vitamins	1	17	0.0588235
Jamaica	Brassica oleracea L.	Brassicaceae	bush cabbage	cabbage	steam the leaves and eat	prevention, vitamins, boosts the immune system, gives strength to fight	1	17	0.0588235
Jamaica	Camellia sinensis (L.) Kuntze	Theaceae	green tea	green tea	mix green tea bags with mint; infuse both types of tea in hot water, combine, add lime juice and honey	prevention, successful in warding off the common cold	1	17	0.0588235
Jamaica	Cannabis sativa L.	Cannabaceae	ganja	marijuana	tea from traditional landrace cultivars from the island of Dominica; tincture from these landrace cultivars using a carrier oil	prevention, building immunity and anti-inflammatory properties	1	17	0.0588235
Jamaica	Capsicum chinense Jacq.	Solanaceae	hot pepper	Jamaican hot chocolate pepper	use in cooking	prevention, warms the body, air flows better through the lungs	1	17	0.0588235
Jamaica	Cinnamomum verum J.Presl	Lauraceae	cinnamon	cinnamon	generous serving in cooking	prevention	1	17	0.0588235
Jamaica	Citrus × aurantium L.	Rutaceae	sour orange, Seville orange	bitter orange	squeeze juice, roast fruit and eat	prevention, boost vitamin C levels in the body, yearly ‘flu season’ preparation, bolster the immune system, useful for any virus	5	17	0.294118
Jamaica	Citrus aurantiifolia (Christm.) Swingle	Rutaceae	lime	lime	squeeze juice, drink with honey	prevention, vitamin C, antidote, disinfectant (also rub skin with lime), useful for any virus	4	17	0.235294
Jamaica	Cocos nucifera L.	Arecaceae	coconut	coconut	water of a young coconut is drunk	prevention, stay hydrated	1	17	0.0588235
Jamaica	Cola acuminata (P.Beauv.) Schott & Endl.	Malvaceae	bissy	kola nut	seeds grated, boiled in water, coconut milk added, sweetened with sugarcane	prevention, removes toxins from the body	3	17	0.176471
Jamaica	Cucurbita pepo L.	Cucurbitaceae	pumpkin	pumpkin	blend raw pumpkin for juice	prevention, nutritious, boosts immune system	1	17	0.0588235
Jamaica	Curcuma longa L.	Zingiberaceae	turmeric	turmeric	decoction with honey; add to meals; infuse turmeric in boiled water, transfer to fridge to drink as a flavored water in morning/night; blend ginger and turmeric, add lime juice and sweeten with honey	prevention, fight inflammation in the body, useful for any virus	4	17	0.235294
Jamaica	Cymbopogon citratus (DC.) Stapf	Poaceae	fevergrass	lemongrass	tea of leaves with honey	prevention, treatment, helps relax, sleep, improves appetite, remedy for flu	2	17	0.117647
Jamaica	Mangifera indica L.	Anacardiaceae	mango	mango	eat fruit, homemade fruit juice	prevention, healthy eating, getting vitamins	2	17	0.117647
Jamaica	Manilkara zapota (L.) P.Royen	Sapotaceae	naseberry	naseberry, sapodilla	eat fruit	prevention, healthy eating	1	17	0.0588235
Jamaica	Momordica charantia L.	Cucurbitaceae	cerasee	bitter melon	tea of aerial parts	prevention, bitter herb	1	17	0.0588235
Jamaica	Moringa oleifera Lam.	Moringaceae	moringa	moringa, drumstick tree	steam the leaves and eat	prevention, vitamins, boosts the immune system, gives strength to fight	1	17	0.0588235
Jamaica	Musa spp.	Musaceae	banana	banana	eat fruit	prevention, healthy eating	1	17	0.0588235
Jamaica	Myristica fragrans Houtt.	Myristicaceae	nutmeg	nutmeg	generous serving in cooking	prevention	1	17	0.0588235
Jamaica	Nasturtium officinale R.Br.	Brassicaceae	watercress	watercress	eaten raw as a salad	prevention, vitamins, boosts the immune system, gives strength to fight	1	17	0.0588235
Jamaica	Portulaca oleracea L.	Portulacaceae	pusley	common purslane	aerial parts eaten raw	prevention, vitamins, boosts the immune system, gives strength to fight	1	17	0.0588235
Jamaica	Rhytidophyllum tomentosum (L.) Mart.	Gesneriaceae	search-mi-heart	--	tea of aerial parts	prevention	1	17	0.0588235
Jamaica	Solanum lycopersicum L.	Solanaceae	heirloom tomato	tomato	fruit eaten raw or cooked	prevention, vitamins, boosts the immune system, gives strength to fight	1	17	0.0588235
Jamaica	Solanum torvum Sw.	Solanaceae	gully beans, susumba	turkey berry	young bitter fruits are cooked and eaten in a meal	prevention, bitter vegetable, boosts the immune system, gives strength to fight	1	17	0.0588235
Jamaica	Stachytarpheta cayennensis (Rich.) Vahl	Verbenaceae	vervine	Cayenne vervaine	tea of leaves; infuse tea in hot water, add lime juice and honey	prevention, successful in warding off the common cold, stops the blood from clotting	2	17	0.117647
Jamaica	Stachytarpheta jamaicensis (L.) Vahl	Verbenaceae	vervine	Jamaica vervaine	tea of leaves; infuse tea in hot water, add lime juice and honey	prevention, successful in warding off the common cold, stops the blood from clotting	2	17	0.117647
Jamaica	Theobroma cacao L.	Malvaceae	cocoa	cacao	drink hot cocoa tea with soy	prevention	1	17	0.0588235
Jamaica	Zingiber officinale Roscoe	Zingiberaceae	ginger	ginger	decoction with honey; Infuse ginger in boiled water, transfer to fridge to drink as a flavored water in morning/night; spice in meals; blend ginger and turmeric, add lime juice and sweeten with honey	prevention, fight inflammation in the body, bolster the immune system, useful for any virus	5	17	0.294118
Khyber Pakhtunkhwa, NW Pakistan	Allium cepa L.	Amaryllidaceae	Piaz	Onion	Eaten as salad, also mix in various cuisines	Prevention, immunity booster and branchodialater	20	20	1
Khyber Pakhtunkhwa, NW Pakistan	Allium sativum L.	Amaryllidaceae	Ouga	Garlic	Eaten Fried or mix in various homemade cuisines	Prevention, immunity booster, antibiotic, mainting normal blood pressure	5	20	0.25
Khyber Pakhtunkhwa, NW Pakistan	Citrus limon (L.) Osbeck	Rutaceae	Nembu	lemon	Mix with juices and other soft drinks	Prevention of diseases, immunity booster, source of vitamin C and cooling effect	18	20	0.9
Khyber Pakhtunkhwa, NW Pakistan	Corylus colurna L.	Betulaceae	Zangali Badam	Hazelnut	Taken as mixture of powder of available dry fruits	Prevention of diseases and considered as immunity booster	12	20	0.6
Khyber Pakhtunkhwa, NW Pakistan	Cucumis sativus L.	Cucurbitaceae	Badrang	Cucumber	Eaten as Raw Fruit also in combination with other fruits and vegetabes as Salad	As digestive agent, Also eaten/believed as immunity booster when mixed with Yoghurt	12	20	0.6
Khyber Pakhtunkhwa, NW Pakistan	Curcuma longa L.	Zingiberaceae	Kurkaman	Turmeric	As condiment in various cuisines	Prevention of diseases and considered as immunity booster	11	20	0.55
Khyber Pakhtunkhwa, NW Pakistan	Dalbergia sissoo Roxb.	Fabaceae	Shawa	North Indian rosewood	Taken as mixture of powder of available dry fruits	Prevention of diseases and considered as immunity booster	12	20	0.6
Khyber Pakhtunkhwa, NW Pakistan	Glycyrrhiza glabra L.	Fabaceae	Khwaga Zela	Licorice	Taken as powder alone or mixed with other Dry Fruits	Prevention of diseases and considered as immunity booster	12	20	0.6
Khyber Pakhtunkhwa, NW Pakistan	Juglans regia L.	Juglandaceae	Ghuzan	Walnut	Taken as mixture of powder of available dry fruits	Prevention of diseases and considered as immunity booster	12	20	0.6
Khyber Pakhtunkhwa, NW Pakistan	Malus domestica Borkh.	Rosaceae	Manrra	Apple	Taken as fresh fruits an Salads and shakes etc	Prevention of diseases and considered as immunity booster	8	20	0.4
Khyber Pakhtunkhwa, NW Pakistan	Musa acuminata Colla	Musaceae	Kela	Banana	Eaten as fruit, in salad and shakes	Prevention, immunity booster, source of vitamin C	15	20	0.75
Khyber Pakhtunkhwa, NW Pakistan	Nigella sativa L.	Ranunculaceae	Kalwanji	Fennel flower	Mixed with other Dry Fruits	Prevention of diseases and considered as immunity booster	10	20	0.5
Khyber Pakhtunkhwa, NW Pakistan	Papaver somniferum L.	Papaveraceae	Apim	Poppy	Taken as mixture of powder of available dry fruits. It's also used as herbal tea	Prevention of diseases and considered as immunity booster	10	20	0.5
Khyber Pakhtunkhwa, NW Pakistan	Phoenix dactylifera L.	Arecaceae	Khajura	Date	Taken as fruits an Salads and shakes. It's also used in a mixture for with other dry fruits such as almonds, walnuts and groundnuts as immunity booster	Prevention of diseases and considered as immunity booster	13	20	0.65
Khyber Pakhtunkhwa, NW Pakistan	Prunus armeniaca L.	Rosaceae	Khubanae	Apricot	Taken as fresh fruits an Salads and shakes etc	Prevention of diseases and considered as immunity booster	3	20	0.15
Khyber Pakhtunkhwa, NW Pakistan	Prunus cerasus L.	Rosaceae	Chera	Cherries	Taken as fresh fruits an Salads and shakes etc	Prevention of diseases and considered as immunity booster	7	20	0.35
Khyber Pakhtunkhwa, NW Pakistan	Prunus domestica L.	Rosaceae	Alucha	Plums	Taken as fresh fruits an Salads and shakes etc	Prevention of diseases and considered as immunity booster	11	20	0.55
Khyber Pakhtunkhwa, NW Pakistan	Prunus dulcis (Mill.) D.A.Webb.	Rosaceae	Badam	Almond	Taken as mixture of powder of available dry fruits	Prevention of diseases and considered as immunity booster	12	20	0.6
Khyber Pakhtunkhwa, NW Pakistan	Prunus persica (L.) Batsch	Rosaceae	Shaltalu	Peach	Taken as fresh fruits an Salads and shakes etc	Prevention of diseases and considered as immunity booster	4	20	0.2
Khyber Pakhtunkhwa, NW Pakistan	Saccharum officinarum L.	Poaceae	Gurra/Ganey	sugar cane	Taken as mixture of powder of available dry fruits, also used in tea and eaten as raw form before sleeping in winter	Prevention of diseases and considered as immunity booster	3	20	0.15
Khyber Pakhtunkhwa, NW Pakistan	Senna alexandrina Mill.	Fabaceae	Sna Maki	Senna	Herbal tea is prepared	Prevention of diseases and considered as immunity booster	8	20	0.4
Khyber Pakhtunkhwa, NW Pakistan	Zingiber officinale Roscoe	Zingiberaceae	Adrak	Ginger	Put in Teas	Prevention, immunity booster, sour throat	10	20	0.5
Lithuania	Allium sativum L.	Amaryllidaceae	česnakas	Garlic	eaten fresh, in salads	Prevention	59	71	0.830986
Lithuania	Citrus spp.	Rutaceae	citrinà	lemon	eaten fresh, tea	prevention, healthy eating, getting vitamins	44	71	0.619718
Lithuania	Curcuma longa L.	Zingiberaceae	ciberžolė	turmeric	Infusion, with honey	Prevention	26	71	0.366197
Lithuania	Mentha spp.	Lamiaceae	mėta	Mint	tea	prevention, healthy drink	12	71	0.169014
Lithuania	Piper nigrum L.	Piperaceae	juodasis pipiras	Pepper	mixed with vodka, drunk	Prevention and treatment	43	71	0.605634
Lithuania	Salix spp.	Salicaceae	gluosnis	willow	infusion from bark	treatment, anti-inflammatory	10	71	0.140845
Lithuania	Tropaeolum majus L.	Tropaeolaceae	nasturtė	garden nasturtium	eaten fresh, in salads	Prevention	48	71	0.676056
Lithuania	Urtica dioica L.	Urticaceae	dilgėlė	nettle	Infusion	Prevention	46	71	0.647887
Lithuania	Zingiber officinale Roscoe	Zingiberaceae	imbieras	Ginger	tea	Prevention	31	71	0.43662
Madrid	Allium sativum L.	Amaryllidaceae	ajo	garlic	crush and soaked in water, drunk	prevention and treatment, increase defences	1	13	0.0769231
Madrid	Camellia sinensis (L.) Kuntze	Theaceae	té	tea	infusion	prevention and recovering, healthy drink	2	13	0.153846
Madrid	Chamaemelum nobile (L.) All.	Asteraceae	manzanilla	chamomile	infusion	treatment of respiratory complains	1	13	0.0769231
Madrid	Cicer arietinum L.	Fabaceae	garbanzos	chick pea	daily meals	prevention and recovering, healthy food	1	13	0.0769231
Madrid	Cichorium intybus L.	Asteraceae	achicoria	chicory	in salads	prevention and recovering, healthy food	2	13	0.153846
Madrid	Citrus limon (L.) Osbeck	Rutaceae	limón	lemon	juice, alone or added to ginger or thyme infusions	prevention, treatment and recovering, including while fasting	4	13	0.307692
Madrid	Citrus sinensis (L.) Osbeck	Rutaceae	naranja	orange	juice, eaten	prevention, treatment and recovering, healthy food	4	13	0.307692
Madrid	Curcuma longa L.	Zingiberaceae	cúrcuma	turmeric	with orange juice	prevention and recovering, healthy food	1	13	0.0769231
Madrid	Daucus carota subsp. sativus (Hoffm.) Arcang.	Apiaceae	zanahoria	carrot	juice	prevention and recovering, healthy food, while fasting	1	13	0.0769231
Madrid	Epilobium spp.	Onagraceae	epilobio	willowherb	infusion	prevention and recovering, healthy drink	1	13	0.0769231
Madrid	Equisetum arvense L.	Equisetaceae	equiseto	horsetail	infusion	prevention and recovering, healthy drink	1	13	0.0769231
Madrid	Lactuca sativa L.	Asteraceae	lechuga	lettuce	in salads	prevention and recovering, healthy food	3	13	0.230769
Madrid	Lens culinaris Medik.	Fabaceae	lentejas	lentils	daily meals	prevention and recovering, healthy food	1	13	0.0769231
Madrid	Malus domestica Borkh.	Rosaceae	manzana (vinagre)	apple	juice and vinager drunk	prevention and treatment, healthy drink	2	13	0.153846
Madrid	Mentha pulegium L.	Lamiaceae	poleo	pennyroyal	infusion	prevention and recovering, healthy drink	1	13	0.0769231
Madrid	Oenothera biennis L.	Onagraceae	onagra	primrose	pearls from seed oil	prevention, to promote vitamin E	1	13	0.0769231
Madrid	Persea americana Mill.	Lauraceae	aguacate	advocado	in salads	recovering, healthy food	1	13	0.0769231
Madrid	Phaseolus vulgaris L.	Fabaceae	judías	beans	daily meals	prevention and recovering, healthy food	1	13	0.0769231
Madrid	Solanum lycopersicum L.	Solanaceae	tomate	tomato	in salads	prevention and recovering, healthy food	3	13	0.230769
Madrid	Taraxacum spp.	Asteraceae	diente de león	dandelion	infusion	prevention and recovering, healthy drink	1	13	0.0769231
Madrid	Thymus vulgaris L.	Lamiaceae	tomillo	thyme	infusion	treatment of respiratory complains	3	13	0.230769
Madrid	Urtica dioica L.	Urticaceae	ortiga, ortiga verde	nettle	infusion	prevention and treatment, healthy drink	2	13	0.153846
Madrid	Zingiber officinale Roscoe	Zingiberaceae	gengibre	ginger	infusion, sucking (dryied)	treatment of sore throat	3	13	0.230769
Milan, Italy	Actinidia chinensis Planch.	Actinidiaceae	Kiwi	Kiwi	Fruit eaten raw	Prevention	1	12	0.0833333
Milan, Italy	Allium cepa L.	Amaryllidaceae	Cipolla	Onion	Bulbs eaten raw or cooked	Prevention, antioxidant, antimicrobials	1	12	0.0833333
Milan, Italy	Ananas comosus (L.) Merr.	Bromeliaceae	Ananas	Pineapple	Fruit eaten raw / Homemade fruit juice	Prevention, healthy food	2	12	0.166667
Milan, Italy	Brassica oleracea L.	Brassicaceae	Broccolo	Broccoli	Vegetable eaten cooked	Prevention, prevent cancer, to promote vitamin C	3	12	0.25
Milan, Italy	Brassica oleracea var. sabauda L.	Brassicaceae	Verza	Savoy cabbage	Vegetable eaten raw or cooked	Prevention	1	12	0.0833333
Milan, Italy	Camellia sinensis (L.) Kuntze	Theaceae	Tè verde / Tè matcha	Green tea, matcha tea	Infusion	Prevention and treatment	3	12	0.25
Milan, Italy	Cannabis sativa L.	Cannabaceae	Canapa	Hemp	Oil	Prevention	2	12	0.166667
Milan, Italy	Capsicum annuum L.	Solanaceae	Peperone rosso	Bell pepper	Fruit eaten raw	Prevention, antioxidant, antimicrobials, to promote vitamin C	3	12	0.25
Milan, Italy	Cicer arietinum L.	Fabaceae	Cece	Chickpea	Seeds eaten cooked	Prevention, to decrease the viral load, to increase the intake of vitamin B12	2	12	0.166667
Milan, Italy	Cinnamomum sp.	Lauraceae	Cannella	Cinnamon	Infusion	Prevention	1	12	0.0833333
Milan, Italy	Citrus limon (L.) Osbeck	Rutaceae	Limone	lemon	Squeeze juice	Prevention, to promote vitamin C	4	12	0.333333
Milan, Italy	Citrus spp.	Rutaceae	Agrumi	Citrus	Fruit eaten raw / Squeeze juice	Prevention, to promote vitamin C	3	12	0.25
Milan, Italy	Echinacea spp.	Onagraceae	Echinacea	Echinacea	Infusion	Prevention, treatment of respiratory complains	2	12	0.166667
Milan, Italy	Foeniculum vulgare Mill.	Apiaceae	Finocchio	Fennel	Vegetable eaten raw	Prevention	1	12	0.0833333
Milan, Italy	Fragaria × ananassa (Duchesne ex Weston) Duchesne ex Rozier	Rosaceae	Fragola	Strawberry	Fruit eatean raw	Prevention, to promote vitamin C, antioxidant	2	12	0.166667
Milan, Italy	Glycine max (L.) Merr.	Fabaceae	Soia	Soy	Milk made from the seeds	Prevention, Healthy food	1	12	0.0833333
Milan, Italy	Malus domestica Borkh.	Rosaceae	Mela	Apple	Milk made from the seeds	Prevention	2	12	0.166667
Milan, Italy	Olea europaea L.	Oleaceae	Oliva	Olive	Preserved fruit / Oil	Prevention	2	12	0.166667
Milan, Italy	Oryza sativa L.	Poaceae	Riso integrale	Brown rice	Seeds eaten cooked	Prevention	3	12	0.25
Milan, Italy	Phaseolus spp.	Fabaceae	Fagiolo	Bean	Seeds eaten cooked	Prevention, to decrease the viral load, to increase the intake of vitamin B12	2	12	0.166667
Milan, Italy	Prunus dulcis (Mill.) D.A.Webb.	Rosaceae	Mandorla	Mandorle	Dry fruits /Milk made from the seeds	Prevention, healthy food	2	12	0.166667
Milan, Italy	Spinacia oleracea L.	Amaranthaceae	Spinacio	Spinach	Vegetable eaten raw	Prevention, to promote vitamin C	3	12	0.25
Milan, Italy	Syzygium aromaticum (L.) Merr. & L.M.Perry	Myrtaceae	Chiodi di garofano	Clove	Infusion	Prevention	1	12	0.0833333
Milan, Italy	Vaccinium myrtillus L.	Ericaceae	Mirtillo	Blueberry	Fruit eaten raw	Prevention, natural bactericidal	1	12	0.0833333
Milan, Italy	Zingiber officinale Roscoe	Zingiberaceae	Zenzero	Ginger	Infusion	Prevention, healthy drink	3	12	0.25
New York City (Caribbean community)	Allium cepa L.	Amaryllidaceae	onion	onion	"Corona shots" with turmeric, lemon, ginger, onion, garlic, cayenne pepper, apple cider vinegar, and honey; cut onion and garlic (and aloe vera), squeeze lime/lemon, add honey, let sit and drink this syrup; tea of ginger, garlic, onion, apple, lime/lemon, star anise, cinnamon, and clove	prevention	2	14	0.142857
New York City (Caribbean community)	Allium fistulosum L.	Amaryllidaceae	scallion	scallion	chicken soup with hot peppers, scallion, thyme	treatment, steam out your body, for colds	1	14	0.0714286
New York City (Caribbean community)	Allium sativum L.	Amaryllidaceae	garlic	garlic	Pureed garlic in lime or lemon juice with honey; curry with turmeric, cumin and garlic; "Corona shots" with turmeric, lemon, ginger, onion, garlic, cayenne pepper, apple cider vinegar, and honey; cut onion and garlic (and aloe vera), squeeze lime/lemon, add honey, let sit and drink this syrup; tea of ginger, garlic, onion, apple, lime/lemon, star anise, cinnamon, and clove	prevention, build immune system	5	14	0.357143
New York City (Caribbean community)	Aloe vera (L.) Burm.f.	Asphodelaceae	sábila	aloe vera	cut onion and garlic (and aloe vera), squeeze lime/lemon, add honey, let sit and drink this syrup	prevention	1	14	0.0714286
New York City (Caribbean community)	Capsicum spp.	Solanaceae	hot pepper, habanero, jalapeño	habanero, jalapeño	chicken soup with hot peppers, scallion, thyme; soup of garlic, onion, potato, oregano, mint, corn, carrot, jalapeño	prevention, treatment, steam out your body, for colds, peppers will clear your chest, pores and nose	2	14	0.142857
New York City (Caribbean community)	Cinnamomum cassia (L.) J.Presl	Lauraceae	canela	cinnamon	tea of naranja agria, canela, limoncillo; ginger tea mixed with apple, cinnamon, thyme, lime juice and honey; tea of moringa boiled with cinnamon and ginger; tea of ginger, garlic, onion, apple, lime/lemon, star anise, cinnamon, and clove	prevention and treatment for flu and COVID-19	4	14	0.285714
New York City (Caribbean community)	Citrus × aurantium L.	Rutaceae	naranja agria	bitter orange	tea of naranja agria, canela, limoncillo	treatment for flu	1	14	0.0714286
New York City (Caribbean community)	Citrus aurantiifolia (Christm.) Swingle	Rutaceae	limón	lime, lemon	lemon juice; pureed garlic in lime or lemon juice with honey; ginger and lemon tea; lemon tea alone; ginger tea mixed with apple, cinnamon, thyme, lime juice and honey; "Corona shots" with turmeric, lemon, ginger, onion, garlic, cayenne pepper, apple cider vinegar, and honey; cut onion and garlic (and aloe vera), squeeze lime/lemon, add honey, let sit and drink this syrup; tea of ginger, garlic, …	prevention, vitamine C, helps the immune system, treatment (good for cold on the chest, helps breathe better), previously used for flu	6	14	0.428571
New York City (Caribbean community)	Cola acuminata (P.Beauv.) Schott & Endl.	Malvaceae	bissy	kola nut	boil the grated seeds directly or make tea of processed bissy tea bags	prevention, keep immune system healthy, remove toxins from the body	2	14	0.142857
New York City (Caribbean community)	Curcuma longa L.	Zingiberaceae	turmeric	turmeric	turmeric tea; turmeric powder with a dash of pepper and teaspoon cooking oil; curry with turmeric, cumin and garlic; "Corona shots" with turmeric, lemon, ginger, onion, garlic, cayenne pepper, apple cider vinegar, and honey	prevention, to keep immune system healthy	4	14	0.285714
New York City (Caribbean community)	Cymbopogon citratus (DC.) Stapf	Poaceae	limoncillo	lemongrass	tea of naranja agria, canela, limoncillo	treatment for flu	1	14	0.0714286
New York City (Caribbean community)	Daucus carota L.	Apiaceae	zanahoria	carrot	soup of garlic, onion, potato, oregano, mint, corn, carrot, jalapeño	prevention	1	14	0.0714286
New York City (Caribbean community)	Eucalyptus spp.	Myrtaceae	eucalipto	eucalyptus	steam lemon peels with eucalyptus oil and sea salt	treatment, helps breathe better	1	14	0.0714286
New York City (Caribbean community)	Ficus benjamina L.	Moraceae	laurel	laurel	tea (laurel from the Dominican Republic is a different species than Mediterranean laurel)	treat symptoms like cough, fever and trouble breathing	1	14	0.0714286
New York City (Caribbean community)	Illicium verum Hook.f.	Schisandraceae	anis de estrella	star anise	tea of ginger, garlic, onion, apple, lime/lemon, star anise, cinnamon, and clove	prevention	1	14	0.0714286
New York City (Caribbean community)	Laurus nobilis L.	Lauraceae	laurel	laurel	tea (laurel from the Dominican Republic is a different species than Mediterranean laurel)	treat symptoms like cough, fever and trouble breathing	1	14	0.0714286
New York City (Caribbean community)	Lippia micromera Schauer	Verbenaceae	orégano	oregano	soup of garlic, onion, potato, oregano, mint, corn, carrot, jalapeño	prevention	1	14	0.0714286
New York City (Caribbean community)	Malus domestica Borkh.	Rosaceae	manzana	apple	ginger tea mixed with apple, cinnamon, thyme, lime juice and honey; tea of ginger, garlic, onion, apple, lime/lemon, star anise, cinnamon, and clove	treatment for COVID-19, previously used for flu	2	14	0.142857
New York City (Caribbean community)	Matricaria chamomilla L.	Asteraceae	manzanilla	chamomile	tea	treat symptoms like cough, fever and trouble breathing	1	14	0.0714286
New York City (Caribbean community)	Mentha spp.	Lamiaceae	menta	mint	soup of garlic, onion, potato, oregano, mint, corn, carrot, jalapeño	prevention	1	14	0.0714286
New York City (Caribbean community)	Moringa oleifera Lam.	Moringaceae	moringa	moringa	moringa powder and clove powder in coffee; tea of moringa boiled with cinnamon and ginger	prevention, has iron, vitamin C and calcium	2	14	0.142857
New York City (Caribbean community)	Nopalea cochenillifera (L.) Salm-Dyck	Cactaceae	nopal	nopal	leaves and flower for tea	previous treatment for sinus infections	1	14	0.0714286
New York City (Caribbean community)	Petiveria alliacea L.	Phytolaccaceae	anamú	guinea henweed	tea	treat symptoms like cough, fever and trouble breathing	1	14	0.0714286
New York City (Caribbean community)	Plectranthus amboinicus (Lour.) Spreng.	Lamiaceae	orégano poleo	Indian borage	apply to the temples of the head	treatment for headache	1	14	0.0714286
New York City (Caribbean community)	Senna alata (L.) Roxb.	Fabaceae	king-of-the-forest	candle bush, ringworm shrub	boil and drink aerial parts as a bush tea (plant material carried from Jamaica)	treatment, good for cough	1	14	0.0714286
New York City (Caribbean community)	Solanum tuberosum L.	Solanaceae	papa	potato	soup of garlic, onion, potato, oregano, mint, corn, carrot, jalapeño	prevention	1	14	0.0714286
New York City (Caribbean community)	Syzygium aromaticum (L.) Merr. & L.M.Perry	Myrtaceae	cloves	clove	moringa powder and clove powder in coffee; tea of ginger, garlic, onion, apple, lime/lemon, star anise, cinnamon, and clove	prevention	2	14	0.142857
New York City (Caribbean community)	Thymus vulgaris L.	Lamiaceae	tomillo	thyme	infusion, oil for the chest and back, condiment for cooking; chicken soup with hot peppers, scallion, thyme; ginger tea mixed with thyme, apple, cinnamon, lime juice and honey	treatment, to steam out your body, for colds, previously used for lung infections; mixing all known treatments for flu together to fight COVID-19	2	14	0.142857
New York City (Caribbean community)	Zea mays L.	Poaceae	maiz	corn	soup of garlic, onion, potato, oregano, mint, corn, carrot, jalapeño	prevention	1	14	0.0714286
New York City (Caribbean community)	Zingiber officinale Roscoe	Zingiberaceae	ginger	ginger	ginger and lemon tea; ginger tea (tea bags or the actual root) with lime and honey (and cayenne pepper); ginger tea mixed with apple, cinnamon, thyme, lime juice and honey; "Corona shots" with turmeric, lemon, ginger, onion, garlic, cayenne pepper, apple cider vinegar, and honey; tea of moringa boiled with cinnamon and ginger; tea of ginger, garlic, onion, apple, lime/lemon, star anise, cinnamon,…	prevention and treatment, previously used for flu, good for cold on the chest, helps breathe better, to keep immune system healthy	7	14	0.5
Poland	Allium cepa L.	Amaryllidaceae	cybula	Onion	eaten fresh, in salads, syrup	Prevention and treatment	29	123	0.235772
Poland	Allium sativum L.	Amaryllidaceae	czosnek	Garlic	eaten fresh, in salads, syrup	Prevention and treatment	21	123	0.170732
Poland	Anethum graveolens L.	Apiaceae	koper	Dill	tea	Prevention	12	123	0.097561
Poland	Capsicum annuum L.	Solanaceae	ostra papryka	Pepper	eaten fresh, in salads	Prevention	21	123	0.170732
Poland	Echinacea purpurea (L.) Moench	Asteraceae	jeżowka	Echinacea	Infusion	prevention, healthy eating, getting vitamins	22	123	0.178862
Poland	Glycyrrhiza glabra L.	Fabaceae	lukrecja	Licorice	Infusion	Prevention and treatment	67	123	0.544715
Poland	Matricaria chamomilla L.	Asteraceae	rumianek	Chamomile	tea	prevention, healthy drink	31	123	0.252033
Poland	Melissa officinalis L.	Lamiaceae	melisa	Melissa	tea	Prevention	12	123	0.097561
Poland	Rosa majalis Herrm.	Rosaceae	róża	cinnamon rose	jam	Prevention	5	123	0.0406504
Poland	Rosmarinus officinalis L.	Lamiaceae	rozmaryn	Rosemary	tea	Prevention	10	123	0.0813008
Poland	Salvia officinalis L.	Lamiaceae	szalwia	sage	tea	prevention, healthy drink	14	123	0.113821
Poland	Sambucus nigra L.	Viburnaceae	czarny bez	black elderberry	jam, juice	Prevention	56	123	0.455285
Poland	Taraxacum officinale (L.) Weber ex F.H.Wigg.	Asteraceae	mniszek	Dandelion	eaten fresh, in salads	prevention, healthy eating, getting vitamins	12	123	0.097561
Poland	Urtica dioica L.	Urticaceae	pokrzywa	Nettle	Infusion	prevention, healthy drink	35	123	0.284553
Poland	Zingiber officinale Roscoe	Zingiberaceae	imbir	Ginger	Infusion	Prevention	44	123	0.357724
Rio de Janeiro	Allium sativum L.	Amaryllidaceae	Alho	Garlic	tea	flu symptoms	8	17	0.470588
Rio de Janeiro	Citrus limon (L.) Osbeck	Rutaceae	Limão	lemon	tea	flu symptoms	9	17	0.529412
Rio de Janeiro	Colocasia esculenta (L.) Schott	Araceae	Inhame	Taro	cooked or raw	increase immune defences	2	17	0.117647
Rio de Janeiro	Eugenia uniflora L.	Myrtaceae	Pitanga	Pitanga	tea	flu symptoms	3	17	0.176471
Rio de Janeiro	Lavandula angustifolia Mill.	Lamiaceae	Lavanda	Lavander	tea or for steam inhalations	decongestant and sedative	4	17	0.235294
Rio de Janeiro	Lippia alba (Mill.) N.E.Br. ex Britton & P.Wilson	Verbenaceae	Erva cidreira	Lemongrass	tea	flu symptoms	7	17	0.411765
Rio de Janeiro	Matricaria chamomilla L.	Asteraceae	Camomila	Chamomile	tea	insomnia and anxiety	3	17	0.176471
Rio de Janeiro	Mikania cordifolia (L.f.) Willd.	Asteraceae	Guaco	Guaco	syrups	flu symptoms	3	17	0.176471
Rio de Janeiro	Passiflora edulis Sims	Passifloraceae	Maracujá	Passion fruit	tea	insomnia and anxiety	4	17	0.235294
Rio de Janeiro	Zingiber officinale Roscoe	Zingiberaceae	Gengibre	Ginger	tea	flu symptoms	6	17	0.352941
Romania, Transylvania	Abies alba Mill.	Pinaceae	muguri de brad (argintiu)	European silver fir	Buds taken as infusion/decoction, syrups or extracts alone or with honey, bee bread or propolis tincture	To treat or prevent common respiratory symptoms of any flu; as immunity booster	4	11	0.363636
Romania, Transylvania	Allium ascalonicum L.	Amaryllidaceae	hașmă	shallot	Bulbs or leaves consumed fresh or in different dishes as spices	To treat or prevent colds and enhancing immunity, mainly through antibiotic activity	3	11	0.272727
Romania, Transylvania	Allium cepa L.	Amaryllidaceae	ceapă	onion	Bulbs or green leaves consumed fresh or in different dishes as spices; the bulb can be used itself as well for tea (decoction)	To treat or prevent colds and enhancing immunity, mainly through antibiotic activity; the decoction is mainly used to treat coughts	4	11	0.363636
Romania, Transylvania	Allium sativum L.	Amaryllidaceae	usturoi	garlic	Bulbs or leaves consumed fresh or in different dishes as spices	To treat or prevent colds and enhancing immunity, mainly through antibiotic activity	4	11	0.363636
Romania, Transylvania	Allium ursinum L.	Amaryllidaceae	leurdă	bear's garlic, ramsons	Leaves (and flowers) consumed fresh or in salads or soups	Healthy food used in spring to enhance immunity and remove toxins from the body	2	11	0.181818
Romania, Transylvania	Chenopodium album L.	Amaranthaceae	lobodă porcească/spanac sălbatic	fat hen, lamb's quarters	The whole aerial part of the young plant consumed in soups or stew as main ingredient	Healthy food used in spring to prevent colds and enhance immunity	2	11	0.181818
Romania, Transylvania	Elaeagnus rhamnoides (L.) A.Nelson	Elaeagnaceae	cătină	sea buckthorn	Fruits stored in honey	To treat or prevent common respiratory symptoms of any flu; as immunity booster; a source of vitamins, particularly of vitamin C	4	11	0.363636
Romania, Transylvania	Mentha spp.	Lamiaceae	mentă/mentă sălbatică	mint, wild mint	Taken as infusion, syrups or extracts alone or with honey, bee bread or propolis tincture	To treat or prevent common respiratory symptoms of any flu; as immunity booster	3	11	0.272727
Romania, Transylvania	Petroselinum crispum (Mill.) Fuss	Apiaceae	pătrunjel	garden parsley	Leaves consumed fresh (in juices or smoothies) or as spice	To prevent common respiratory symptoms of any flu; as immunity booster; a source of vitamins, particularly of vitamin C	2	11	0.181818
Romania, Transylvania	Pinus spp.	Pinaceae	muguri de pin	pine	Buds taken as infusion/decoction, syrups or extracts alone or with honey, bee bread or propolis tincture	To treat or prevent common respiratory symptoms of any flu; as immunity booster	3	11	0.272727
Romania, Transylvania	Rumex acetosa L.	Polygonaceae	măcriș	common sorrel	Leaves consumed fresh or in salads or soups	Healthy food used in spring as a source of vitamins	2	11	0.181818
Romania, Transylvania	Thymus spp.	Lamiaceae	cimbrișor	wild thyme	Taken as infusion, syrups or extracts alone or with honey, bee bread or propolis tincture	To treat or prevent common respiratory symptoms of any flu; as immunity booster	5	11	0.454545
Romania, Transylvania	Urtica dioica L.	Urticaceae	urzică	stinging nettle	Leaves consumed fresh in salads after being scaled with boiling water; in soups or stew as main ingredients	Healthy food used in spring to prevent colds and enhance immunity	3	11	0.272727
Rural South-Central Appalachia, USA	Allium cepa L.	Amaryllidaceae	onion	onion	cooked or raw with food	prevention, general health/nutrients, strengthen the immune system	2	46	0.0434783
Rural South-Central Appalachia, USA	Allium sativum L.	Amaryllidaceae	garlic	garlic	cooked, raw, or made into tea for drinking shots	prevention, general health/nutrients, strengthen the immune system	3	46	0.0652174
Rural South-Central Appalachia, USA	Allium tricoccum Aiton	Amaryllidaceae	ramps	ramps	raw, sautéed, kil't greens (leaves wilted with bacon grease) or cooked with other food	prevention, general health/vitamins	3	46	0.0652174
Rural South-Central Appalachia, USA	Artemisia vulgaris L.	Asteraceae	mugwort	mugwort	dried for tea	prevention, treatment of symptoms	1	46	0.0217391
Rural South-Central Appalachia, USA	Asimina triloba (L.) Dunal	Annonaceae	pawpaws	pawpaw	fruits eaten raw	prevention, general health/nutrients	2	46	0.0434783
Rural South-Central Appalachia, USA	Asparagus officinalis L.	Asparagaceae	asparagus	asparagus	cooked	prevention, general health/nutrients	2	46	0.0434783
Rural South-Central Appalachia, USA	Barbarea verna (Mill.) Asch.	Brassicaceae	creasy greens	creasy greens	kil't greens (leaves wilted with bacon grease) or steamed	prevention, general health/nutrients	1	46	0.0217391
Rural South-Central Appalachia, USA	Brassica rapa L.	Brassicaceae	turnip greens	turnip greens	kil't greens (leaves wilted with bacon grease) or steamed	prevention, general health/nutrients	2	46	0.0434783
Rural South-Central Appalachia, USA	Cannabis sativa L.	Cannabaceae	CBD	cannabis	oil consumed	improved sleep for immune function	1	46	0.0217391
Rural South-Central Appalachia, USA	Capsicum spp.	Solanaceae	chili pepper	chili pepper	cooked or raw with food	prevention, general health/nutrients, strengthen the immune system	3	46	0.0652174
Rural South-Central Appalachia, USA	Citrus limon (L.) Osbeck	Rutaceae	lemon	lemon	raw, in water or other food	prevention, strenthen the immune system	2	46	0.0434783
Rural South-Central Appalachia, USA	Citrus aurantiifolia (Christm.) Swingle	Rutaceae	lime	lime	raw, in water or other food	prevention, strengthen the immune system	1	46	0.0217391
Rural South-Central Appalachia, USA	Echinacea spp.	Onagraceae	Echinacea	Echinacea	tea	immunostimulant	4	46	0.0869565
Rural South-Central Appalachia, USA	Houttuynia cordata Thunb.	Saururaceae	dokudami	fish mint	herb in soups, tea, or tincture	antiviral	2	46	0.0434783
Rural South-Central Appalachia, USA	Hydrastis canadensis L.	Ranunculaceae	Goldenseal	Goldenseal	tea, dietary supplement	preventative, improved immune function	2	46	0.0434783
Rural South-Central Appalachia, USA	Ipomoea batatas (L.) Lam.	Convolvulaceae	sweet potatoes	sweet potato	cooked	prevention, general health/nutrients	2	46	0.0434783
Rural South-Central Appalachia, USA	Lindera benzoin (L.) Blume	Lauraceae	spicebush	spicebush	tea from stems with food	general tonic	3	46	0.0652174
Rural South-Central Appalachia, USA	Malus domestica Borkh.	Rosaceae	apple	apple	fermented into apple cider vinegar, gargle and drink	prevention, treatment of symptoms	3	46	0.0652174
Rural South-Central Appalachia, USA	Melissa officinalis L.	Lamiaceae	Lemon balm	Lemon balm	tea, tincture	strengthen the immune system	3	46	0.0652174
Rural South-Central Appalachia, USA	Micranthes micranthidifolia (Haw.) Small	Saxifragaceae	branch lettuce	branch lettuce	kil't greens (leaves wilted with bacon grease) or steamed	prevention, general health/nutrients	1	46	0.0217391
Rural South-Central Appalachia, USA	Monarda spp.	Lamiaceae	beebalm	beebalm	tea or tincure	prevention, treatment of symptoms	1	46	0.0217391
Rural South-Central Appalachia, USA	Morus spp.	Moraceae	mulberries	mulberry	berries raw or cooked	prevention, general health/nutrients	1	46	0.0217391
Rural South-Central Appalachia, USA	Nasturtium officinale R.Br.	Brassicaceae	water cress	water cress	kil't greens (leaves wilted with bacon grease) or steamed	prevention, general health/nutrients	1	46	0.0217391
Rural South-Central Appalachia, USA	Nepeta cataria L.	Lamiaceae	catnip	catnip	dried for tea	prevention, treatment of symptoms	1	46	0.0217391
Rural South-Central Appalachia, USA	Panax quinquefolius L.	Araliaceae	Ginseng	Ginseng	dietary supplement	strengthen the immune system	3	46	0.0652174
Rural South-Central Appalachia, USA	Papaver somniferum L.	Papaveraceae	poppy seed	poppy	extract	improved sleep for immune function	1	46	0.0217391
Rural South-Central Appalachia, USA	Phaseolus vulgaris L.	Fabaceae	soup beans (pinto)	comon bean	cooked into soup	prevention, general health/nutrients	5	46	0.108696
Rural South-Central Appalachia, USA	Phytolacca americana L.	Phytolaccaceae	poke weed	poke weed	poke salat/sallet (young leaves cooked in several rounds of water) add bacon grease	prevention, general health/nutrients	3	46	0.0652174
Rural South-Central Appalachia, USA	Rhus spp.	Anacardiaceae	sumac	sumac	tea from fruits to make "lemonade"	prevention, general health/nutrients, strengthen the immune system	3	46	0.0652174
Rural South-Central Appalachia, USA	Rubus spp.	Rosaceae	wild blackberries	blackberry	preserved in jam	prevention, general health/nutrients	3	46	0.0652174
Rural South-Central Appalachia, USA	Sambucus spp. (probably S. canadensis L.)	Viburnaceae	Elderberry	Elderberry	tea, juice, syrup, or tincture, jam, wine, or pie	preventative, antiviral, improved immune function	11	46	0.23913
Rural South-Central Appalachia, USA	Sassafras albidum (Nutt.) Nees	Lauraceae	sassafras	sassafras	tea from roots	prevention	2	46	0.0434783
Rural South-Central Appalachia, USA	Solanum lycopersicum L.	Solanaceae	tomatoes	tomato	cooked or raw	prevention, general health/nutrients	5	46	0.108696
Rural South-Central Appalachia, USA	Tanacetum parthenium (L.) Sch. Bip.	Asteraceae	feverfew	feverfew	dried for tea	prevention, treatment of symptoms	1	46	0.0217391
Rural South-Central Appalachia, USA	Taraxacum officinale (L.) Weber ex F.H.Wigg.	Asteraceae	dandelion	dandelion	tea	prevention, general health/nutrients	1	46	0.0217391
Rural South-Central Appalachia, USA	Tilia americana L.	Malvaceae	basswood	American basswood, American linden	raw or cooked leaves, tea	prevention, general health/nutrients	1	46	0.0217391
Rural South-Central Appalachia, USA	Verbascum thapsus L.	Scrophulariaceae	mullein	mullein	dried for tea	prevention, treatment of symptoms	1	46	0.0217391
Rural South-Central Appalachia, USA	Viola spp.	Violaceae	wild violets	violet	flower syrup, leaves as cooked vegetable or fresh sald green	prevention, general health/nutrients	3	46	0.0652174
Rural South-Central Appalachia, USA	Zea mays L.	Poaceae	corn	corn	cornbread	prevention, general health/nutrients	6	46	0.130435
Rural South-Central Appalachia, USA	Zingiber officinale Roscoe	Zingiberaceae	Ginger	Ginger	fresh or tea or in moonshine (2) or fermented (2)	strengthen the immune system	6	46	0.130435
South Africa	Aspalathus linearis (Burm.f.) R.Dahlgren	Fabaceae	rooibos	rooibos	Herbal and recreational tea	Prevention and healthy drink	10	10	1
South Africa	Camellia sinensis (L.) Kuntze	Theaceae	tea	tea	Recreational tea	Prevention and healthy drink	4	10	0.4
South Africa	Cyclopia spp.	Fabaceae	Honeybush tea	Honeybush tea	Herbal and recreational tea	Prevention and healthy drink	2	10	0.2
South Africa	Fadogia ancylantha Schweinf.	Rubiaceae	Makoni tea	Makoni tea	Herbal and recreational tea	Prevention and healthy drink	1	10	0.1
South Africa	Lippia javanica (Burm.f.) Spreng.	Verbenaceae	Zumbani	Fever tea	Herbal and recreational tea	Prevention and healthy drink	3	10	0.3
South Africa	Zingiber officinale Roscoe	Zingiberaceae	Ginger tea	Ginger	Herbal and recreational tea	Prevention and healthy drink	1	10	0.1
Wuhan	Camellia sinensis (L.) Kuntze	Theaceae	Cha	Chinese tea	tea	Prevention, healthy drink	22	28	0.785714
Wuhan	Dimocarpus longan Lour.	Sapindaceae	Longyan	Longan	Porrige	Prevention, healthy food	10	28	0.357143
Wuhan	Dioscorea oppositifolia L.	Dioscoreaceae	Hongshu	yam	Porrige	Prevention, healthy food	10	28	0.357143
Wuhan	Isatis tinctoria L.	Brassicaceae	Banlangen		tea	Prevention, healthy drink	20	28	0.714286
Wuhan	Lycium barbarum L.	Solanaceae	Gouqi	Wolfberry	Porrige	Prevention, healthy food	10	28	0.357143
Wuhan	Pyrus spp.	Rosaceae	Li	Pear	soup	Prevention, healthy food	12	28	0.428571
Wuhan	Strobilanthes cusia (Nees) Kuntze	Acanthaceae	Banlangen	-	tea	Prevention, healthy drink	20	28	0.714286
Wuhan	Zingiber officinale Roscoe	Zingiberaceae	Jiang	ginger	Soup	Prevention, healthy food	10	28	0.357143
Wuhan	Ziziphus jujuba Mill.	Rhamnaceae	zhao	date	Porrige	Prevention, healthy food	10	28	0.357143
Wuhan	Persicaria tinctoria (Aiton) H.Gross	Acanthaceae	Banlangen		tea	Prevention, healthy drink	20	28	0.714286
